# Supplementary material for: Wearable Sensors and Artificial Intelligence for Ecological Knee Osteoarthritis Assessment: Development and Feasibility of a Hybrid Digital Phenotyping Framework
Source: Sensors (Basel). 2026 Jun 3;26(11):3563. doi: 10.3390/s26113563 (PMC13259533; doi:10.3390/s26113563)
Supplement: Supplementary file 1 [file sensors-26-03563-s001.zip]

Archive with 1 entries (1 files):
- sensors-4281062-supplementary.pdf
